# Supplementary material for: Coronary pathophysiology in idiopathic pulmonary arterial hypertension
Source: JCI Insight. 2026 Jan 22;11(5):e194613. doi: 10.1172/jci.insight.194613 (PMC13041685; doi:10.1172/jci.insight.194613)
Supplement: Supporting data values [file jciinsight-11-194613-s095.xlsx]

## Sheet: Table 1
Control	IPAH	Age	Sex	Atrial Fibriliation	anyCVevent	Chest pain	NYHA	PCI	MI	Family history CAD	Smoker	Diabetes	Dyslipidemia	Peripheral vasular disease	Hypertension	Pulse	Systolic BP	Diastolic BP	Ht	Weight (Kg)	BMI		Artery	eGFR	6MWT	TR peak gradient	RVEDD	TAPSE	Oral anticoagulant	Aspirin/P2Y12 inhibitor	Calcium channel blocker	Nicorandil	Nitrate	ACEI or ARB	MRA	Endothelin receptor antagonist	Prostacyclin	Phosphodiesterase 5 inhibitor
0	1	78	F	0	0	None	III	0	0	1	0	0	0	0	0	56	139	80	157	78.3	31.766		RCA	53	190	57	5.1	1.4	0	1	0	0	0	0	1	1	0	1
0	1	72	M	0	0	None	IV	0	0	0	0	0	1	0	1	80	160	100	165	69	25.3444		LAD	56	63	59	5.9	1.2	0	1	0	0	0	0	0	1	0	1
0	1	48	F	0	0	#NULL!	#NULL!	0	0	0	0	0	0	0	0	70	91	69	159	57	22.5466		LAD	61	390	49	#NULL!	1.4	0	0	1	0	0	0	0	0	0	1
0	1	51	F	0	0	Atypical	IV	0	0	0	1	0	0	0	0	72	137	90	142	98.8	48.9982		LAD	57	10	57	#NULL!	2.2	0	0	0	0	0	0	1	1	0	1
0	1	42	M	0	0	None	III	0	0	0	0	0	0	0	0	70	124	74	163	70	26.3465		LAD	60	408	#NULL!	#NULL!	1.6	0	0	0	0	0	0	0	1	0	1
0	1	27	F	0	0	Atypical	III	0	0	0	0	0	0	0	0	80	127	90	151	80.5	35.3055		RCA	61	365	109	4.2	1.7	1	0	0	0	0	0	0	1	0	1
0	1	45	M	0	0	Atypical	II	0	0	0	0	0	0	0	0	62	110	60	172	59	19.9432		LAD	61	322	75	4	1.6	1	0	0	0	0	1	1	0	0	1
0	1	30	F	0	0	None	IV	0	0	0	0	0	0	0	0	60	100	33	170	79	27.3356		RCA	61	330	61	4	1.26	0	0	1	0	0	0	0	1	0	1
0	1	43	F	0	0	Atypical	II	0	0	0	0	0	0	0	0	96	121	84	166	75.4	27.3625		LAD	61	420	72	3.1	1.8	0	0	0	0	0	0	0	1	0	1
0	1	40	F	0	0	None	III	0	0	0	1	0	0	0	0	84	90	50	#NULL!		22.9		RCA	61	NA	75	3.7	1.6	0	0	0	0	0	0	1	1	0	1
0	1	45	F	0	0	Atypical	III	0	0	0	1	0	0	0	0	80	98	60	158	78.8	31.5655		LAD	61	322	84	4.1	2	1	0	0	0	0	0	1	1	0	1
1	0	51	F	0	0	Typical	III	0	0	1	0	0	0	0	1	61	118	58	160	98.8	38.5937		LAD/LCx	61	#NULL!	#NULL!	#NULL!	#NULL!	#NULL!	#NULL!	#NULL!	#NULL!	#NULL!	#NULL!	#NULL!	#NULL!	#NULL!	#NULL!
1	0	58	M	0	0	Atypical	II	0	0	1	0	1	1	0	1	67	174	84	176	92.3	29.7973		RCA	61	#NULL!	#NULL!	#NULL!	#NULL!	#NULL!	#NULL!	#NULL!	#NULL!	#NULL!	#NULL!	#NULL!	#NULL!	#NULL!	#NULL!
1	0	57	F	0	0	Typical	II	0	0	1	0	1	1	0	1	72	126	78	155	65.8	27.3881		LAD	61	#NULL!	#NULL!	#NULL!	#NULL!	#NULL!	#NULL!	#NULL!	#NULL!	#NULL!	#NULL!	#NULL!	#NULL!	#NULL!	#NULL!
1	0	58	F	0	1	Atypical	III	0	0	1	0	1	0	0	1	72	111	63	146	78.5	36.8268		LCx/D1	61	#NULL!	#NULL!	#NULL!	#NULL!	#NULL!	#NULL!	#NULL!	#NULL!	#NULL!	#NULL!	#NULL!	#NULL!	#NULL!	#NULL!
1	0	62	F	0	0	Typical	II	0	0	1	0	0	0	0	0	82	122	70	167	92.5	33.1672		LAD	61	#NULL!	#NULL!	#NULL!	#NULL!	#NULL!	#NULL!	#NULL!	#NULL!	#NULL!	#NULL!	#NULL!	#NULL!	#NULL!	#NULL!
1	0	55	F	0	0	Atypical	III	0	0	1	0	0	1	0	1	61	131	67	154	84.4	35.5878		LAD	61	#NULL!	#NULL!	#NULL!	#NULL!	#NULL!	#NULL!	#NULL!	#NULL!	#NULL!	#NULL!	#NULL!	#NULL!	#NULL!	#NULL!
1	0	55	F	0	0	Atypical	I	0	0	1	0	0	1	0	0	47	196	79	176	79.35	25.6166		LAD	61	#NULL!	#NULL!	#NULL!	#NULL!	#NULL!	#NULL!	#NULL!	#NULL!	#NULL!	#NULL!	#NULL!	#NULL!	#NULL!	#NULL!
1	0	64	M	0	0	Atypical	II	0	0	1	0	0	1	0	1	70	118	65	176	78	25.1808		LAD	61	#NULL!	#NULL!	#NULL!	#NULL!	#NULL!	#NULL!	#NULL!	#NULL!	#NULL!	#NULL!	#NULL!	#NULL!	#NULL!	#NULL!
1	0	52	M	0	0	Atypical	III	0	0	0	0	0	1	0	1	65	156	100	182	125.7	37.9483		LAD	61	#NULL!	#NULL!	#NULL!	#NULL!	#NULL!	#NULL!	#NULL!	#NULL!	#NULL!	#NULL!	#NULL!	#NULL!	#NULL!	#NULL!
1	0	41	F	0	1	Typical	III	0	0	0	0	0	1	0	0	80	146	78	170	80	27.6817		LAD	61	#NULL!	#NULL!	#NULL!	#NULL!	#NULL!	#NULL!	#NULL!	#NULL!	#NULL!	#NULL!	#NULL!	#NULL!	#NULL!	#NULL!
1	0	59	F	0	0	Typical	III	0	0	1	0	0	1	0	1	74	139	81	169	79.2	27.7301		LAD	61	#NULL!	#NULL!	#NULL!	#NULL!	#NULL!	#NULL!	#NULL!	#NULL!	#NULL!	#NULL!	#NULL!	#NULL!	#NULL!	#NULL!
1	0	77	F	0	0	Typical	II	0	0	1	0	1	0	0	1	62	178	76	161	69.4	26.7737		LAD	61	#NULL!	#NULL!	#NULL!	#NULL!	#NULL!	#NULL!	#NULL!	#NULL!	#NULL!	#NULL!	#NULL!	#NULL!	#NULL!	#NULL!
1	0	76	M	0	0	Atypical	II	0	0	1	0	0	1	0	0	55	137	62	178	76.4	24.1131		LAD	61	#NULL!	#NULL!	#NULL!	#NULL!	#NULL!	#NULL!	#NULL!	#NULL!	#NULL!	#NULL!	#NULL!	#NULL!	#NULL!	#NULL!
1	0	58	F	0	0	Atypical	III	0	0	1	0	0	1	0	1	69	149	68	165	89.5	32.8742		LAD	61	#NULL!	#NULL!	#NULL!	#NULL!	#NULL!	#NULL!	#NULL!	#NULL!	#NULL!	#NULL!	#NULL!	#NULL!	#NULL!	#NULL!
1	0	52	F	0	0	Atypical	III	0	0	1	0	1	1	0	0	64	144	70	175	105.7	34.5143		LAD	61	#NULL!	#NULL!	#NULL!	#NULL!	#NULL!	#NULL!	#NULL!	#NULL!	#NULL!	#NULL!	#NULL!	#NULL!	#NULL!	#NULL!

## Sheet: Table 2
Vessel			IMRc	IMRa	CFR	FFR	IMRcgt25	IMRagt25	CFRlt2	FFRlt0.8	CFRless2.5	CFRandIMR_abn
LAD			112	104.34	1.3	0.93	1	1	1	0	1	1
LAD			22	21.2	2	0.92	0	0	0	0	1	0
LAD			32	25.96	2	0.92	1	1	0	0	1	1
LAD			57	56.16	1.4	0.94	1	1	1	0	1	1
LAD			27	25.2	3.5	0.96	1	1	0	0	0	0
LAD			27	24.12	4.7	0.9	1	0	0	0	0	0
LAD			15	13.5	#NULL!	0.89	0	0	0	0	0	0
LAD			50	44.85	1.2	0.95	1	1	1	0	1	1
RCA			34	26.46	3.4	0.95	1	1	0	0	0	0
RCA			49	44.4	1.2	0.95	1	1	1	0	1	1
RCA			22	21.58	3.7	0.96	0	0	0	0	0	0
RCA			19	15.18	9.5	0.96	0	0	0	0	0	0
RCA			101	97.82	1.4	0.98	1	1	1	0	1	1
RCA			18	17.43	2.8	0.93	0	0	0	0	0	0
RCA			38	35.36	1.7	1.01	1	1	1	0	1	1
RCA			14	13.77	1	0.9	0	0	1	0	1	0
RCA			31	27.39	5.5	1	1	1	0	0	0	0
RCA			33	29.26	2.5	0.94	1	1	0	0	0	0
CX			88	79.2	1.2	1	1	1	1	0	1	1
CX			24	22.6	1.9	0.98	0	0	1	0	1	0
CX			43	42.1	1.1	1.01	1	1	1	0	1	1
CX			24	23.1	3.3	0.95	0	0	0	0	0	0
CX			22	19.8	6	0.98	0	0	0	0	0	0

## Sheet: Table 3
Control	IPAH	IMR	CFR	FFR	LVEDP	RA mean pressure	RV systolic pressure	RV end-diastolic pressure	PA systolic pressure	PA diastolic pressure	mPAP	PCWP	Cardiac Output	Transpulmonary gradient	Cardiac index	PVR (Wood units)	NO vasodilator response	Obstructive epicardial coronary artery disease	Right coronary dominance	Presence of epicardial coronary artery disease	Gensini score
0	1	26.5	3.4	0.95	20	17	83	22	80	23	41	9	2.4	32	1.3	13.3	#NULL!	N	RCA	Y	5
0	1	104.3	1.3	0.93	#NULL!	8	74	15	88	36	54	4	2.4	50	1.3	20.8	#NULL!	N	RCA	Y	4.5
0	1	21.2	2	0.92	15	4	73	44	70	26	44	6	4.5	38	2.8	8.4	29	N	RCA	N	0
0	1	26	2	0.92	#NULL!	14	87	17	88	23	49	9	3.6	40	1.8	11.1	47	N	RCA	N	0
0	1	56.2	1.4	0.94	12	1	88	8	90	34	52	5	4.3	47	2.4	10.9	#NULL!	N	RCA	N	0
0	1	17.4	2.8	0.93	7	4	95	12	103	34	60	3	2.7	57	1.5	21.1	60	N	RCA	N	0
0	1	25.2	3.5	0.96	7	4	65	7	70	19	38	5	4.2	33	2.5	7.9	#NULL!	N	RCA	N	0
0	1	13.8	1	0.9	#NULL!	0	98	3	100	33	56	3	3.9	53	2	13.6	#NULL!	N	RCA	N	0
0	1	24.1	4.7	0.9	5	9	78	18	68	39	52	3	2.4	49	1.3	20.9	51	N	RCA	N	0
0	1	29.3	2.5	0.94	14	11	81	18	94	41	62	11	3	51	#NULL!	17	39	N	RCA	N	0
0	1	44.9	1.2	0.95	12	8	90	17	87	29	53	5	5.8	48	3.1	8.3	48	N	RCA	N	0
1	0	5.52	3.5	0.851852	5	#NULL!	#NULL!	#NULL!	#NULL!	#NULL!	#NULL!	#NULL!	8.66	#NULL!	#NULL!	#NULL!	#NULL!	N	#NULL!	#NULL!	#NULL!
1	0	16.72	4.22727	0.904762	11	#NULL!	#NULL!	#NULL!	#NULL!	#NULL!	#NULL!	#NULL!	8.94	#NULL!	#NULL!	#NULL!	#NULL!	N	#NULL!	#NULL!	#NULL!
1	0	21.35	2.11429	0.884058	7	#NULL!	#NULL!	#NULL!	#NULL!	#NULL!	#NULL!	#NULL!	5.41	#NULL!	#NULL!	#NULL!	#NULL!	N	#NULL!	#NULL!	#NULL!
1	0	10.92	2.14286	0.987342	8	#NULL!	#NULL!	#NULL!	#NULL!	#NULL!	#NULL!	#NULL!	6.4	#NULL!	#NULL!	#NULL!	#NULL!	N	#NULL!	#NULL!	#NULL!
1	0	15.87	3.26087	0.873418	7	#NULL!	#NULL!	#NULL!	#NULL!	#NULL!	#NULL!	#NULL!	6.28	#NULL!	#NULL!	#NULL!	#NULL!	N	#NULL!	#NULL!	#NULL!
1	0	17	6.6	0.819277	6	#NULL!	#NULL!	#NULL!	#NULL!	#NULL!	#NULL!	#NULL!	5.48	#NULL!	#NULL!	#NULL!	#NULL!	N	#NULL!	#NULL!	#NULL!
1	0	19.19	4.52632	0.961905	12	#NULL!	#NULL!	#NULL!	#NULL!	#NULL!	#NULL!	#NULL!	5.64	#NULL!	#NULL!	#NULL!	#NULL!	N	#NULL!	#NULL!	#NULL!
1	0	23.78	2.96552	0.836735	8	#NULL!	#NULL!	#NULL!	#NULL!	#NULL!	#NULL!	#NULL!	6.54	#NULL!	#NULL!	#NULL!	#NULL!	N	#NULL!	#NULL!	#NULL!
1	0	14.76	5.05556	0.964706	8	#NULL!	#NULL!	#NULL!	#NULL!	#NULL!	#NULL!	#NULL!	7.93	#NULL!	#NULL!	#NULL!	#NULL!	N	#NULL!	#NULL!	#NULL!
1	0	12.04	5.28571	0.803738	5	#NULL!	#NULL!	#NULL!	#NULL!	#NULL!	#NULL!	#NULL!	6.75	#NULL!	#NULL!	#NULL!	#NULL!	N	#NULL!	#NULL!	#NULL!
1	0	22.08	4	0.923077	5	#NULL!	#NULL!	#NULL!	#NULL!	#NULL!	#NULL!	#NULL!	7.74	#NULL!	#NULL!	#NULL!	#NULL!	N	#NULL!	#NULL!	#NULL!
1	0	16.2	3	0.830769	5	#NULL!	#NULL!	#NULL!	#NULL!	#NULL!	#NULL!	#NULL!	6.16	#NULL!	#NULL!	#NULL!	#NULL!	N	#NULL!	#NULL!	#NULL!
1	0	16.74	6.14815	0.885714	11	#NULL!	#NULL!	#NULL!	#NULL!	#NULL!	#NULL!	#NULL!	5	#NULL!	#NULL!	#NULL!	#NULL!	N	#NULL!	#NULL!	#NULL!
1	0	7.65	3.4	0.836066	10	#NULL!	#NULL!	#NULL!	#NULL!	#NULL!	#NULL!	#NULL!	7.6	#NULL!	#NULL!	#NULL!	#NULL!	N	#NULL!	#NULL!	#NULL!
1	0	15.2	3	0.883721	14	#NULL!	#NULL!	#NULL!	#NULL!	#NULL!	#NULL!	#NULL!	6.98	#NULL!	#NULL!	#NULL!	#NULL!	N	#NULL!	#NULL!	#NULL!

## Sheet: Table 4
Control	IPAH	LVEF	LVMASS	LVEDV	LVEDV/BSA	LVESV	LVESV/BSA	RVEDV	RVEDV/BSA	RVESV	RVESV/BSA	RVEF	RVMASS	Myocardial T1
0	1	67.76	70.6	66.56	37.04	21.46	11.94	158.76	88.35	86.56	48.17	45.48	80.01	1030.3
0	1	51.44	78.44	87.75	48.68	42.61	23.64	212.69	117.98	128.72	71.4	39.48	88.58	997.8
0	1	60.44	68.91	87.47	54.38	34.6	21.51	128.04	79.6	60.98	37.91	52.37	41.48	949.1
0	1	#NULL!	#NULL!	#NULL!	#NULL!	#NULL!	#NULL!	#NULL!	#NULL!	#NULL!	#NULL!	#NULL!	#NULL!	#NULL!
0	1	56.09	114.55	137.79	79.69	60.5	34.99	243.78	140.99	148.89	86.11	38.92	127.32	1032.5
0	1	54.14	87.02	139.07	82.73	63.77	37.94	208.97	124.32	119.39	71.03	42.87	85.45	948
0	1	55.2	91.43	140.3	82.67	62.86	37.04	208.06	122.59	122.21	72.01	41.26	81.19	944.1
0	1	54.47	72.7	86.38	45.34	39.33	20.65	180.41	94.7	92.34	48.47	48.82	82.8	1038.6
0	1	51.07	54.04	61.37	33.5	30.03	16.39	118.6	64.75	74.25	40.54	37.39	43.14	978.5
0	1	50.28	83.84	116.14	74.8	57.74	37.19	136.77	88.09	74.86	48.21	45.27	76.53	1019.6
0	1	57.44	85.8	131.3	71.37	55.88	30.37	208.98	113.59	96.26	52.33	53.94	102.88	1094.2
1	0	66.15	100.1	189.79	94.57	64.24	32.01	152.22	75.85	29.1	14.5	80.88	55.64	933.6
1	0	73.44	142.51	176.76	83.31	46.95	22.13	141.89	66.88	20.98	9.89	85.21	57.03	945.7
1	0	75.03	75.55	110.98	67.23	27.71	16.79	109.27	66.2	29.43	17.83	73.06	30.48	950.8
1	0	69.41	68.32	110.69	64.53	33.86	19.74	82.58	48.14	13.52	7.88	83.63	35.41	949
1	0	64.75	63.05	99.3	49.26	35.01	17.37	89.96	44.63	24.47	12.14	72.8	29.96	929
1	0	70.17	64.33	124.14	67.86	37.03	20.24	115.46	63.11	27.58	15.07	76.12	37.12	949.6
1	0	63.49	99.52	194.27	99.32	70.93	36.26	167.2	85.48	50.6	25.87	69.74	44.57	942.2
1	0	64.12	87.46	117.49	60.21	42.16	21.61	105.16	53.9	27.68	14.19	73.67	45.25	#NULL!
1	0	66.8	105.88	164.14	66.97	54.5	22.24	159.4	65.04	53.79	21.95	66.25	58.39	946
1	0	63.69	83.73	150.08	78.95	54.49	28.67	136.21	71.66	33.69	17.72	75.27	47.6	1027.1
1	0	67.4	107.39	157.18	82.86	51.24	27.01	136.39	71.9	35.94	18.95	73.65	45.81	1011.3
1	0	63.59	91.27	145.82	84.2	53.09	30.65	105.02	60.64	17.55	10.13	83.29	38.99	964.8
1	0	68.11	78.44	105.94	55.08	33.78	17.56	95.51	49.65	18.25	9.49	80.89	38.69	929.4
1	0	43.41	116.04	189.05	94.25	106.99	53.34	161.48	73.25	52.4	23.77	67.55	55.2	983.5
1	0	68.53	101.08	156.55	71.01	49.27	22.35	98.82	49.27	16.39	8.17	83.41	44.81	988.5

## Sheet: Figure 2.B
Cross sectional area variance (μM)				Cross sectional area variance (μM)
Control	IPAH			Control	IPAH
226.769	431.554			46.8484	157.577
333.478	454.523			91.2519	130.685
216.436	438.464			35.5837	96.6031
200.463	207.132			49.6603	70.4464
176.584				39.7838

## Sheet: Figure 2.C
WGA positive area (%)				WGA positve area variance (%)
Control	IPAH			Control	IPAH
20.5225	21.3422			2.1586	4.34995
24.2214	22.4432			3.4471	3.0143
23.9882	26.0962			2.9257	5.321
20.2492	24.9915			2.5656	2.9675
18.507				2.8096

## Sheet: Figure 3.B
Capillary density/ROI
Control	IPAH
166.3	135
221.444	123.1
176.8	127.2
238.9	172
191.8

## Sheet: Figure 3.C
Capillary density variance/ROI
Control	IPAH
43.1201	32.7652
42.7086	37.1347
37.9292	45.5358
72.6888	71.3333
32.8458

## Sheet: Figure 3.D
	Capillary Density	Cardiomyocyte cross-sectional area			Combined
				Best-fit values
IPAH	135	431.554		Slope	-2.498
IPAH	123.1	438.464		Y-intercept	729.3
IPAH	127.2	454.523		X-intercept	291.9
IPAH	172	207.132		1/slope	-0.4003
CONTROL	166.3	226.769		Std. Error
CONTROL	221.444	200.463		Slope	0.5277
CONTROL	176.8	333.478		Y-intercept	93.24
CONTROL	238.9	176.584
CONTROL	191.8	216.436		95% Confidence Intervals
				Slope	-3.746 to -1.250
				Y-intercept	508.8 to 949.8
				X-intercept	249.2 to 414.1
				Goodness of Fit
				R squared	0.762
				Sy.x	60.48
				Is slope significantly non-zero?
				F	22.41
				DFn, DFd	1, 7
				P value	0.0021
				Deviation from zero?	Significant
				Equation	Y = -2.498*X + 729.3
				Data
				Number of X values	9
				Maximum number of Y replicates	1
				Total number of values	9
				Number of missing values	0

## Sheet: Figure 4.B
VSMC layers		IPAH	Control
1		73	107
2		15	25
3+		5	6

[truncated: 2 more sheets: Figure 4.D, Figure 4.E]
